# Supplementary material for: Drug‐microenvironment perturbations reveal resistance mechanisms and prognostic subgroups in CLL
Source: Mol Syst Biol. 2022 Aug 12;18(8):e10855. doi: 10.15252/msb.202110855 (PMC9372727; doi:10.15252/msb.202110855)
Supplement: Supplementary file 2 — Table EV1 [file MSB-18-e10855-s002.xlsx]

## Sheet: Sheet1
Patient_sample_ID	Isolated from	Sex	Treated before	IGHV status	Methylation Cluster	Del(13q)	Del(11q)	Trisomy 12	Del(17p)
Pat_001	Peripheral blood mononuclear cells isolated at the University Hospital Heidelberg	female	Yes	unmutated	Low Programmed	Yes	No	No	No
Pat_002	Peripheral blood mononuclear cells isolated at the University Hospital Heidelberg	male	Yes	mutated	Intermediate Programmed	Yes	No	No	No
Pat_003	Peripheral blood mononuclear cells isolated at the University Hospital Heidelberg	male	No	mutated	High Programmed	No	No	Yes	No
Pat_004	Peripheral blood mononuclear cells isolated at the University Hospital Heidelberg	female	Yes	unmutated	Low Programmed	No	Yes	No	No
Pat_005	Peripheral blood mononuclear cells isolated at the University Hospital Heidelberg	male	No	unmutated	Low Programmed	Yes	No	No	No
Pat_006	Peripheral blood mononuclear cells isolated at the University Hospital Heidelberg	female	No	unmutated	Low Programmed	No	No	No	No
Pat_007	Peripheral blood mononuclear cells isolated at the University Hospital Heidelberg	female	No	mutated	High Programmed	Yes	No	No	No
Pat_008	Peripheral blood mononuclear cells isolated at the University Hospital Heidelberg	male	Yes	unmutated	Low Programmed	Yes	No	No	No
Pat_009	Peripheral blood mononuclear cells isolated at the University Hospital Heidelberg	male	Yes	unmutated	Low Programmed	Yes	No	No	Yes
Pat_010	Peripheral blood mononuclear cells isolated at the University Hospital Heidelberg	female	Yes	unmutated	Low Programmed	Yes	No	No	Yes
Pat_011	Peripheral blood mononuclear cells isolated at the University Hospital Heidelberg	female	No	unmutated	Not available	No	No	Yes	No
Pat_012	Peripheral blood mononuclear cells isolated at the University Hospital Heidelberg	female	No	mutated	High Programmed	Yes	No	No	No
Pat_013	Peripheral blood mononuclear cells isolated at the University Hospital Heidelberg	female	Yes	unmutated	Intermediate Programmed	Yes	Yes	No	No
Pat_014	Peripheral blood mononuclear cells isolated at the University Hospital Heidelberg	male	No	mutated	High Programmed	No	No	No	No
Pat_015	Peripheral blood mononuclear cells isolated at the University Hospital Heidelberg	male	No	mutated	High Programmed	Yes	No	No	No
Pat_016	Peripheral blood mononuclear cells isolated at the University Hospital Heidelberg	male	No	mutated	High Programmed	Yes	No	No	No
Pat_017	Peripheral blood mononuclear cells isolated at the University Hospital Heidelberg	male	No	mutated	Not available	Yes	No	No	No
Pat_018	Peripheral blood mononuclear cells isolated at the University Hospital Heidelberg	female	Yes	unmutated	Low Programmed	Yes	Yes	No	No
Pat_019	Peripheral blood mononuclear cells isolated at the University Hospital Heidelberg	male	No	mutated	High Programmed	Yes	No	No	No
Pat_020	Peripheral blood mononuclear cells isolated at the University Hospital Heidelberg	female	Yes	mutated	Intermediate Programmed	Yes	No	No	No
Pat_021	Peripheral blood mononuclear cells isolated at the University Hospital Heidelberg	male	No	unmutated	Low Programmed	No	No	No	Yes
Pat_022	Peripheral blood mononuclear cells isolated at the University Hospital Heidelberg	female	No	mutated	Intermediate Programmed	No	No	Yes	No
Pat_023	Peripheral blood mononuclear cells isolated at the University Hospital Heidelberg	female	No	mutated	High Programmed	No	No	No	No
Pat_024	Peripheral blood mononuclear cells isolated at the University Hospital Heidelberg	female	Yes	mutated	High Programmed	No	No	No	Yes
Pat_025	Peripheral blood mononuclear cells isolated at the University Hospital Heidelberg	male	No	mutated	Intermediate Programmed	Yes	No	No	No
Pat_026	Peripheral blood mononuclear cells isolated at the University Hospital Heidelberg	male	No	mutated	High Programmed	Yes	No	No	No
Pat_027	Peripheral blood mononuclear cells isolated at the University Hospital Heidelberg	female	No	mutated	High Programmed	Yes	No	No	No
Pat_028	Peripheral blood mononuclear cells isolated at the University Hospital Heidelberg	female	No	mutated	Intermediate Programmed	Yes	No	No	No
Pat_029	Peripheral blood mononuclear cells isolated at the University Hospital Heidelberg	female	No	mutated	High Programmed	Yes	No	No	No
Pat_030	Peripheral blood mononuclear cells isolated at the University Hospital Heidelberg	male	Yes	mutated	High Programmed	Yes	No	No	No
Pat_031	Peripheral blood mononuclear cells isolated at the University Hospital Heidelberg	male	No	mutated	High Programmed	No	No	No	No
Pat_032	Peripheral blood mononuclear cells isolated at the University Hospital Heidelberg	female	Yes	unmutated	Low Programmed	Yes	Yes	No	No
Pat_033	Peripheral blood mononuclear cells isolated at the University Hospital Heidelberg	male	Yes	unmutated	Intermediate Programmed	No	Yes	No	No
Pat_034	Peripheral blood mononuclear cells isolated at the University Hospital Heidelberg	male	Yes	unmutated	Low Programmed	No	Yes	No	No
Pat_035	Peripheral blood mononuclear cells isolated at the University Hospital Heidelberg	male	No	mutated	High Programmed	Yes	No	No	No
Pat_036	Peripheral blood mononuclear cells isolated at the University Hospital Heidelberg	male	Yes	unmutated	Low Programmed	Yes	Yes	No	Yes
Pat_037	Peripheral blood mononuclear cells isolated at the University Hospital Heidelberg	female	Yes	unmutated	Intermediate Programmed	Yes	No	No	No
Pat_038	Peripheral blood mononuclear cells isolated at the University Hospital Heidelberg	male	No	mutated	Intermediate Programmed	Yes	No	No	No
Pat_039	Peripheral blood mononuclear cells isolated at the University Hospital Heidelberg	male	Yes	mutated	High Programmed	Yes	No	No	No
Pat_040	Peripheral blood mononuclear cells isolated at the University Hospital Heidelberg	female	No	mutated	High Programmed	No	No	No	No
Pat_041	Peripheral blood mononuclear cells isolated at the University Hospital Heidelberg	female	Yes	unmutated	Low Programmed	No	No	Yes	No
Pat_042	Peripheral blood mononuclear cells isolated at the University Hospital Heidelberg	female	No	mutated	Intermediate Programmed	Yes	Yes	No	No
Pat_043	Peripheral blood mononuclear cells isolated at the University Hospital Heidelberg	female	No	mutated	High Programmed	Yes	No	No	No
Pat_044	Peripheral blood mononuclear cells isolated at the University Hospital Heidelberg	male	No	mutated	High Programmed	Yes	No	No	No
Pat_045	Peripheral blood mononuclear cells isolated at the University Hospital Heidelberg	male	No	unmutated	Low Programmed	No	No	No	No
Pat_046	Peripheral blood mononuclear cells isolated at the University Hospital Heidelberg	male	No	mutated	Intermediate Programmed	No	No	Yes	No
Pat_047	Peripheral blood mononuclear cells isolated at the University Hospital Heidelberg	male	No	mutated	High Programmed	Yes	No	No	No
Pat_048	Peripheral blood mononuclear cells isolated at the University Hospital Heidelberg	male	No	mutated	High Programmed	Yes	No	No	No
Pat_049	Peripheral blood mononuclear cells isolated at the University Hospital Heidelberg	female	No	mutated	Intermediate Programmed	No	Yes	No	No
Pat_050	Peripheral blood mononuclear cells isolated at the University Hospital Heidelberg	male	No	mutated	High Programmed	No	No	Yes	No
Pat_051	Peripheral blood mononuclear cells isolated at the University Hospital Heidelberg	male	No	mutated	Not available	Yes	No	No	No
Pat_052	Peripheral blood mononuclear cells isolated at the University Hospital Heidelberg	female	No	mutated	Intermediate Programmed	Yes	No	No	No
Pat_053	Peripheral blood mononuclear cells isolated at the University Hospital Heidelberg	male	Yes	unmutated	Low Programmed	Yes	Yes	No	No
Pat_054	Peripheral blood mononuclear cells isolated at the University Hospital Heidelberg	female	Yes	unmutated	Low Programmed	No	Yes	No	No
Pat_055	Peripheral blood mononuclear cells isolated at the University Hospital Heidelberg	male	Yes	unmutated	Low Programmed	No	No	No	No
Pat_056	Peripheral blood mononuclear cells isolated at the University Hospital Heidelberg	female	No	unmutated	Low Programmed	Not available	Not available	Not available	Not available
Pat_057	Peripheral blood mononuclear cells isolated at the University Hospital Heidelberg	female	No	mutated	High Programmed	Yes	No	Yes	No
Pat_058	Peripheral blood mononuclear cells isolated at the University Hospital Heidelberg	female	Yes	unmutated	Low Programmed	No	No	No	No
Pat_059	Peripheral blood mononuclear cells isolated at the University Hospital Heidelberg	male	No	mutated	High Programmed	Yes	No	No	No
Pat_060	Peripheral blood mononuclear cells isolated at the University Hospital Heidelberg	male	Yes	mutated	Intermediate Programmed	Yes	No	No	Yes
Pat_061	Peripheral blood mononuclear cells isolated at the University Hospital Heidelberg	male	No	unmutated	Low Programmed	No	No	Yes	No
Pat_062	Peripheral blood mononuclear cells isolated at the University Hospital Heidelberg	male	Yes	unmutated	Low Programmed	Yes	Yes	No	No
Pat_063	Peripheral blood mononuclear cells isolated at the University Hospital Heidelberg	female	No	unmutated	Low Programmed	Yes	No	No	No
Pat_064	Peripheral blood mononuclear cells isolated at the University Hospital Heidelberg	male	Yes	unmutated	Low Programmed	Yes	Yes	No	Yes
Pat_065	Peripheral blood mononuclear cells isolated at the University Hospital Heidelberg	male	No	unmutated	Low Programmed	No	Yes	No	No
Pat_066	Peripheral blood mononuclear cells isolated at the University Hospital Heidelberg	male	Yes	unmutated	Low Programmed	Yes	Yes	No	No
Pat_067	Peripheral blood mononuclear cells isolated at the University Hospital Heidelberg	female	No	mutated	High Programmed	Yes	No	No	No
Pat_068	Peripheral blood mononuclear cells isolated at the University Hospital Heidelberg	male	No	mutated	High Programmed	Yes	No	No	No
Pat_069	Peripheral blood mononuclear cells isolated at the University Hospital Heidelberg	male	Yes	mutated	High Programmed	Yes	No	No	No
Pat_070	Peripheral blood mononuclear cells isolated at the University Hospital Heidelberg	female	No	mutated	High Programmed	No	No	No	No
Pat_071	Peripheral blood mononuclear cells isolated at the University Hospital Heidelberg	female	No	unmutated	Low Programmed	No	No	No	No
Pat_072	Peripheral blood mononuclear cells isolated at the University Hospital Heidelberg	male	Yes	mutated	High Programmed	No	No	Yes	No
Pat_073	Peripheral blood mononuclear cells isolated at the University Hospital Heidelberg	female	No	unmutated	Low Programmed	Yes	Yes	No	No
Pat_074	Peripheral blood mononuclear cells isolated at the University Hospital Heidelberg	female	No	mutated	High Programmed	No	No	No	No
Pat_075	Peripheral blood mononuclear cells isolated at the University Hospital Heidelberg	female	No	mutated	High Programmed	Yes	No	No	No
Pat_076	Peripheral blood mononuclear cells isolated at the University Hospital Heidelberg	male	No	mutated	High Programmed	Yes	No	No	No
Pat_077	Peripheral blood mononuclear cells isolated at the University Hospital Heidelberg	female	No	unmutated	Not available	No	No	Yes	No
Pat_078	Peripheral blood mononuclear cells isolated at the University Hospital Heidelberg	male	No	unmutated	Low Programmed	No	No	No	No
Pat_079	Peripheral blood mononuclear cells isolated at the University Hospital Heidelberg	male	No	mutated	High Programmed	Yes	No	No	No
Pat_080	Peripheral blood mononuclear cells isolated at the University Hospital Heidelberg	female	No	mutated	High Programmed	No	No	No	No
Pat_081	Peripheral blood mononuclear cells isolated at the University Hospital Heidelberg	male	No	mutated	High Programmed	No	No	No	No
Pat_082	Peripheral blood mononuclear cells isolated at the University Hospital Heidelberg	male	No	unmutated	Low Programmed	No	No	No	No
Pat_083	Peripheral blood mononuclear cells isolated at the University Hospital Heidelberg	male	No	mutated	High Programmed	No	No	No	No
Pat_084	Peripheral blood mononuclear cells isolated at the University Hospital Heidelberg	male	No	unmutated	Low Programmed	No	No	Yes	No
Pat_085	Peripheral blood mononuclear cells isolated at the University Hospital Heidelberg	male	No	mutated	High Programmed	No	No	No	No
Pat_086	Peripheral blood mononuclear cells isolated at the University Hospital Heidelberg	male	Yes	unmutated	Low Programmed	Yes	Yes	No	No
Pat_087	Peripheral blood mononuclear cells isolated at the University Hospital Heidelberg	male	No	mutated	Intermediate Programmed	Yes	No	No	No
Pat_088	Peripheral blood mononuclear cells isolated at the University Hospital Heidelberg	female	Yes	unmutated	Low Programmed	Yes	No	No	Yes
Pat_089	Peripheral blood mononuclear cells isolated at the University Hospital Heidelberg	male	No	mutated	High Programmed	No	No	No	No
Pat_090	Peripheral blood mononuclear cells isolated at the University Hospital Heidelberg	male	Yes	unmutated	Low Programmed	No	No	Yes	No
Pat_091	Peripheral blood mononuclear cells isolated at the University Hospital Heidelberg	male	Yes	mutated	Not available	Yes	No	No	No
Pat_092	Peripheral blood mononuclear cells isolated at the University Hospital Heidelberg	male	Yes	mutated	High Programmed	No	No	No	No
Pat_093	Peripheral blood mononuclear cells isolated at the University Hospital Heidelberg	male	No	mutated	High Programmed	Yes	No	No	No
Pat_094	Peripheral blood mononuclear cells isolated at the University Hospital Heidelberg	female	Yes	mutated	High Programmed	No	No	No	No
Pat_095	Peripheral blood mononuclear cells isolated at the University Hospital Heidelberg	male	Yes	unmutated	Low Programmed	No	No	No	No
Pat_096	Peripheral blood mononuclear cells isolated at the University Hospital Heidelberg	male	No	mutated	High Programmed	No	No	No	No
Pat_097	Peripheral blood mononuclear cells isolated at the University Hospital Heidelberg	female	Yes	unmutated	Low Programmed	No	No	No	No
Pat_098	Peripheral blood mononuclear cells isolated at the University Hospital Heidelberg	male	No	mutated	High Programmed	Yes	No	No	No
Pat_099	Peripheral blood mononuclear cells isolated at the University Hospital Heidelberg	female	No	unmutated	Low Programmed	Yes	No	No	No
Pat_100	Peripheral blood mononuclear cells isolated at the University Hospital Heidelberg	female	No	unmutated	Low Programmed	Yes	No	No	No
Pat_101	Peripheral blood mononuclear cells isolated at the University Hospital Heidelberg	female	No	unmutated	Low Programmed	Yes	No	No	No
Pat_102	Peripheral blood mononuclear cells isolated at the University Hospital Heidelberg	male	Yes	unmutated	Intermediate Programmed	No	No	No	No
Pat_103	Peripheral blood mononuclear cells isolated at the University Hospital Heidelberg	female	No	mutated	High Programmed	Yes	No	Yes	No
Pat_104	Peripheral blood mononuclear cells isolated at the University Hospital Heidelberg	female	Yes	mutated	High Programmed	No	No	No	No
Pat_105	Peripheral blood mononuclear cells isolated at the University Hospital Heidelberg	male	No	unmutated	Low Programmed	Not available	Not available	Not available	Not available
Pat_106	Peripheral blood mononuclear cells isolated at the University Hospital Heidelberg	male	No	unmutated	Low Programmed	Yes	Yes	No	Yes
Pat_107	Peripheral blood mononuclear cells isolated at the University Hospital Heidelberg	female	No	mutated	Not available	Yes	No	No	No
Pat_108	Peripheral blood mononuclear cells isolated at the University Hospital Heidelberg	male	No	mutated	Not available	Yes	No	Yes	No
Pat_109	Peripheral blood mononuclear cells isolated at the University Hospital Heidelberg	male	No	mutated	High Programmed	Yes	No	No	No
Pat_110	Peripheral blood mononuclear cells isolated at the University Hospital Heidelberg	male	No	mutated	Intermediate Programmed	Yes	Yes	No	No
Pat_111	Peripheral blood mononuclear cells isolated at the University Hospital Heidelberg	female	Yes	unmutated	Low Programmed	Yes	No	No	No
Pat_112	Peripheral blood mononuclear cells isolated at the University Hospital Heidelberg	female	No	mutated	Not available	No	No	Yes	No
Pat_113	Peripheral blood mononuclear cells isolated at the University Hospital Heidelberg	female	No	mutated	High Programmed	Yes	No	No	No
Pat_114	Peripheral blood mononuclear cells isolated at the University Hospital Heidelberg	male	No	unmutated	Low Programmed	Yes	No	No	No
Pat_115	Peripheral blood mononuclear cells isolated at the University Hospital Heidelberg	male	Yes	unmutated	Low Programmed	Yes	No	No	Yes
Pat_116	Peripheral blood mononuclear cells isolated at the University Hospital Heidelberg	male	No	unmutated	Low Programmed	Yes	No	No	No
Pat_117	Peripheral blood mononuclear cells isolated at the University Hospital Heidelberg	male	No	unmutated	Intermediate Programmed	Yes	No	No	No
Pat_118	Peripheral blood mononuclear cells isolated at the University Hospital Heidelberg	female	No	mutated	High Programmed	No	No	No	Yes
Pat_119	Peripheral blood mononuclear cells isolated at the University Hospital Heidelberg	male	No	unmutated	Low Programmed	Not available	Not available	Not available	Not available
Pat_120	Peripheral blood mononuclear cells isolated at the University Hospital Heidelberg	female	No	unmutated	Low Programmed	No	No	Yes	No
Pat_121	Peripheral blood mononuclear cells isolated at the University Hospital Heidelberg	male	No	unmutated	Low Programmed	No	No	No	Yes
Pat_122	Peripheral blood mononuclear cells isolated at the University Hospital Heidelberg	male	No	unmutated	Low Programmed	No	Yes	No	No
Pat_123	Peripheral blood mononuclear cells isolated at the University Hospital Heidelberg	male	No	unmutated	Low Programmed	Yes	No	No	Yes
Pat_124	Peripheral blood mononuclear cells isolated at the University Hospital Heidelberg	female	No	mutated	High Programmed	Yes	No	Yes	No
Pat_125	Peripheral blood mononuclear cells isolated at the University Hospital Heidelberg	female	No	mutated	High Programmed	Yes	No	No	No
Pat_126	Peripheral blood mononuclear cells isolated at the University Hospital Heidelberg	male	Yes	Not available	Not available	No	No	Yes	No
Pat_127	Peripheral blood mononuclear cells isolated at the University Hospital Heidelberg	male	No	unmutated	Low Programmed	Yes	Yes	No	Yes
Pat_128	Peripheral blood mononuclear cells isolated at the University Hospital Heidelberg	male	No	mutated	High Programmed	Yes	No	No	No
Pat_129	Peripheral blood mononuclear cells isolated at the University Hospital Heidelberg	male	Yes	unmutated	Low Programmed	Yes	No	No	No
Pat_130	Peripheral blood mononuclear cells isolated at the University Hospital Heidelberg	female	No	mutated	Intermediate Programmed	Yes	No	No	No
Pat_131	Peripheral blood mononuclear cells isolated at the University Hospital Heidelberg	female	No	unmutated	Low Programmed	Yes	No	No	Yes
Pat_132	Peripheral blood mononuclear cells isolated at the University Hospital Heidelberg	male	Yes	unmutated	Low Programmed	Yes	No	No	Yes
Pat_133	Peripheral blood mononuclear cells isolated at the University Hospital Heidelberg	male	Yes	unmutated	Low Programmed	Yes	No	No	Yes
Pat_134	Peripheral blood mononuclear cells isolated at the University Hospital Heidelberg	male	Yes	mutated	High Programmed	Yes	No	No	Yes
Pat_135	Peripheral blood mononuclear cells isolated at the University Hospital Heidelberg	male	No	mutated	High Programmed	Yes	No	No	No
Pat_136	Peripheral blood mononuclear cells isolated at the University Hospital Heidelberg	male	No	mutated	High Programmed	Yes	No	No	No
Pat_137	Peripheral blood mononuclear cells isolated at the University Hospital Heidelberg	female	No	unmutated	Low Programmed	No	No	Yes	No
Pat_138	Peripheral blood mononuclear cells isolated at the University Hospital Heidelberg	female	No	mutated	High Programmed	Yes	No	No	No
Pat_139	Peripheral blood mononuclear cells isolated at the University Hospital Heidelberg	female	No	mutated	High Programmed	Not available	Not available	Not available	Not available
Pat_140	Peripheral blood mononuclear cells isolated at the University Hospital Heidelberg	female	No	mutated	Intermediate Programmed	Yes	No	No	No
Pat_141	Peripheral blood mononuclear cells isolated at the University Hospital Heidelberg	male	No	mutated	Intermediate Programmed	Yes	No	No	No
Pat_142	Peripheral blood mononuclear cells isolated at the University Hospital Heidelberg	male	No	mutated	High Programmed	Yes	No	No	No
Pat_143	Peripheral blood mononuclear cells isolated at the University Hospital Heidelberg	female	No	unmutated	Low Programmed	Yes	No	No	No
Pat_144	Peripheral blood mononuclear cells isolated at the University Hospital Heidelberg	male	Yes	unmutated	Low Programmed	No	No	No	Yes
Pat_145	Peripheral blood mononuclear cells isolated at the University Hospital Heidelberg	female	No	mutated	High Programmed	No	No	No	No
Pat_146	Peripheral blood mononuclear cells isolated at the University Hospital Heidelberg	male	Yes	unmutated	Low Programmed	Not available	Not available	Not available	Not available
Pat_147	Peripheral blood mononuclear cells isolated at the University Hospital Heidelberg	male	Yes	unmutated	Low Programmed	No	No	No	Yes
Pat_148	Peripheral blood mononuclear cells isolated at the University Hospital Heidelberg	male	Yes	unmutated	Not available	Yes	No	No	No
Pat_149	Peripheral blood mononuclear cells isolated at the University Hospital Heidelberg	male	Yes	unmutated	Low Programmed	No	Yes	Yes	No
Pat_150	Peripheral blood mononuclear cells isolated at the University Hospital Heidelberg	female	No	mutated	High Programmed	Yes	No	No	Not available
Pat_151	Peripheral blood mononuclear cells isolated at the University Hospital Heidelberg	male	No	unmutated	Low Programmed	No	No	Yes	No
Pat_152	Peripheral blood mononuclear cells isolated at the University Hospital Heidelberg	male	No	Not available	Not available	No	Yes	Yes	No
Pat_153	Peripheral blood mononuclear cells isolated at the University Hospital Heidelberg	male	Yes	unmutated	Low Programmed	Yes	No	No	No
Pat_154	Peripheral blood mononuclear cells isolated at the University Hospital Heidelberg	male	No	mutated	High Programmed	Yes	No	No	No
Pat_155	Peripheral blood mononuclear cells isolated at the University Hospital Heidelberg	male	No	mutated	High Programmed	Yes	No	No	No
Pat_156	Peripheral blood mononuclear cells isolated at the University Hospital Heidelberg	female	No	unmutated	Low Programmed	Yes	No	No	No
Pat_157	Peripheral blood mononuclear cells isolated at the University Hospital Heidelberg	female	No	unmutated	Low Programmed	Yes	Yes	No	No
Pat_158	Peripheral blood mononuclear cells isolated at the University Hospital Heidelberg	male	No	mutated	High Programmed	Yes	No	No	No
Pat_159	Peripheral blood mononuclear cells isolated at the University Hospital Heidelberg	female	No	unmutated	Low Programmed	Yes	No	No	No
Pat_160	Peripheral blood mononuclear cells isolated at the University Hospital Heidelberg	male	No	unmutated	Low Programmed	Not available	Not available	Not available	Not available
Pat_161	Peripheral blood mononuclear cells isolated at the University Hospital Heidelberg	male	Yes	unmutated	Low Programmed	No	No	No	No
Pat_162	Peripheral blood mononuclear cells isolated at the University Hospital Heidelberg	male	No	mutated	High Programmed	No	No	No	No
Pat_163	Peripheral blood mononuclear cells isolated at the University Hospital Heidelberg	male	No	mutated	High Programmed	No	No	No	No
Pat_164	Peripheral blood mononuclear cells isolated at the University Hospital Heidelberg	female	No	unmutated	Low Programmed	No	No	No	No
Pat_165	Peripheral blood mononuclear cells isolated at the University Hospital Heidelberg	male	Yes	unmutated	Low Programmed	No	Yes	Yes	No
Pat_166	Peripheral blood mononuclear cells isolated at the University Hospital Heidelberg	male	No	unmutated	Low Programmed	Yes	No	Yes	No
Pat_167	Peripheral blood mononuclear cells isolated at the University Hospital Heidelberg	male	No	Not available	Intermediate Programmed	Not available	Not available	Not available	Not available
Pat_168	Peripheral blood mononuclear cells isolated at the University Hospital Heidelberg	male	No	mutated	High Programmed	Yes	Yes	No	No
Pat_169	Peripheral blood mononuclear cells isolated at the University Hospital Heidelberg	male	No	mutated	High Programmed	No	No	Yes	No
Pat_170	Peripheral blood mononuclear cells isolated at the University Hospital Heidelberg	male	No	mutated	High Programmed	Yes	No	No	No
Pat_171	Peripheral blood mononuclear cells isolated at the University Hospital Heidelberg	male	No	mutated	High Programmed	Yes	No	No	No
Pat_172	Peripheral blood mononuclear cells isolated at the University Hospital Heidelberg	male	No	mutated	High Programmed	Yes	No	No	No
Pat_173	Peripheral blood mononuclear cells isolated at the University Hospital Heidelberg	male	No	mutated	High Programmed	Yes	No	No	No
Pat_174	Peripheral blood mononuclear cells isolated at the University Hospital Heidelberg	female	No	unmutated	Low Programmed	Not available	No	Not available	No
Pat_175	Peripheral blood mononuclear cells isolated at the University Hospital Heidelberg	male	No	unmutated	Low Programmed	No	No	No	No
Pat_176	Peripheral blood mononuclear cells isolated at the University Hospital Heidelberg	female	No	mutated	High Programmed	Not available	Not available	Not available	Not available
Pat_177	Peripheral blood mononuclear cells isolated at the University Hospital Heidelberg	female	No	Not available	Intermediate Programmed	Not available	Yes	Not available	Not available
Pat_178	Peripheral blood mononuclear cells isolated at the University Hospital Heidelberg	male	No	mutated	High Programmed	Yes	No	No	No
Pat_179	Peripheral blood mononuclear cells isolated at the University Hospital Heidelberg	male	No	unmutated	Low Programmed	No	Yes	No	No
Pat_180	Peripheral blood mononuclear cells isolated at the University Hospital Heidelberg	male	No	mutated	High Programmed	Not available	Not available	Not available	Not available
Pat_181	Peripheral blood mononuclear cells isolated at the University Hospital Heidelberg	female	No	mutated	High Programmed	Not available	Not available	Not available	Not available
Pat_182	Peripheral blood mononuclear cells isolated at the University Hospital Heidelberg	male	No	mutated	High Programmed	Yes	No	No	No
Pat_183	Peripheral blood mononuclear cells isolated at the University Hospital Heidelberg	female	Yes	Not available	Intermediate Programmed	Yes	No	No	No
Pat_184	Peripheral blood mononuclear cells isolated at the University Hospital Heidelberg	male	No	unmutated	Low Programmed	Not available	Not available	Not available	Not available
Pat_185	Peripheral blood mononuclear cells isolated at the University Hospital Heidelberg	male	No	mutated	High Programmed	Not available	Not available	Not available	Not available
Pat_186	Peripheral blood mononuclear cells isolated at the University Hospital Heidelberg	male	No	mutated	High Programmed	Yes	No	No	No
Pat_187	Peripheral blood mononuclear cells isolated at the University Hospital Heidelberg	male	Yes	unmutated	Low Programmed	Not available	Not available	Not available	Not available
Pat_188	Peripheral blood mononuclear cells isolated at the University Hospital Heidelberg	male	No	Not available	Not available	Not available	Not available	Not available	Not available
Pat_189	Peripheral blood mononuclear cells isolated at the University Hospital Heidelberg	male	No	Not available	Not available	Not available	Not available	Not available	Not available
Pat_190	Peripheral blood mononuclear cells isolated at the University Hospital Heidelberg	male	No	Not available	Not available	Not available	Not available	Not available	Not available
Pat_191	Peripheral blood mononuclear cells isolated at the University Hospital Heidelberg	female	No	Not available	Not available	No	No	No	No
Pat_192	Peripheral blood mononuclear cells isolated at the University Hospital Heidelberg	female	No	Not available	Not available	Yes	No	No	No
